# Supplementary material for: Evaluation of the Effects of Electrical Stimulation: A Pilot Experiment on the Marine Benthic Foraminiferal Species Amphistegina lessonii
Source: Life (Basel). 2023 Mar 23;13(4):862. doi: 10.3390/life13040862 (PMC10142474; doi:10.3390/life13040862)
Supplement: Supplementary file 1 [file life-13-00862-s001.zip]

Archive with 1 entries (1 files):
- life-2183618-supplementary.pdf
